# Supplementary material for: Factors Influencing Meal Provision and Dietary Support Behaviour of Caregivers of People with Chronic Kidney Disease: A Cross-Sectional Study
Source: Nutrients. 2024 Oct 14;16(20):3479. doi: 10.3390/nu16203479 (PMC11510062; doi:10.3390/nu16203479)
Supplement: Supplementary file 1 [file nutrients-16-03479-s001.zip]

Archive with 1 entries (1 files):
- nutrients-3213914-supplementary.pdf
